# Supplementary material for: Fluorine Effect in the Gelation Ability of Low Molecular Weight Gelators
Source: Gels. 2022 Feb 8;8(2):98. doi: 10.3390/gels8020098 (PMC8871896; doi:10.3390/gels8020098)
Supplement: Supplementary file 1 [file gels-08-00098-s001.zip]

Archive with 1 entries (1 files):
- gels-1557704-supplementary.pdf
